# Supplementary material for: Optimizing Waterborne Polyacrylate Coating for Controlled-Release Fertilizer Using a Wurster Fluidized Bed and Its Effects on Rice Yield
Source: Polymers (Basel). 2025 Oct 22;17(21):2816. doi: 10.3390/polym17212816 (PMC12609992; doi:10.3390/polym17212816)
Supplement: Supplementary file 1 [file polymers-17-02816-s001.zip]

Archive with 1 entries (1 files):
- polymers-3920230-supplementary.pdf
